# Supplementary material for: Refined Phylogenomics Resolves Discordance in the Aphidinae Phylogeny
Source: Genes (Basel). 2026 Jun 30;17(7):755. doi: 10.3390/genes17070755 (PMC13409620; doi:10.3390/genes17070755)
Supplement: Supplementary file 1 [file genes-17-00755-s001.zip]

Archive with 26 entries (26 files):
- Figure_S1.pdf
- Figure_S10.pdf
- Figure_S11.pdf
- Figure_S12.pdf
- Figure_S13.pdf
- Figure_S14.pdf
- Figure_S15.pdf
- Figure_S16_1-300.pdf
- Figure_S17_301-600.pdf
- Figure_S18_601-900.pdf
- Figure_S19_901-1200.pdf
- Figure_S2.pdf
- Figure_S20_1201-1500.pdf
- Figure_S21_1501-1800.pdf
- Figure_S22_1801-2100.pdf
- Figure_S23_2101-2496.pdf
- Figure_S3.pdf
- Figure_S4.pdf
- Figure_S5.pdf
- Figure_S6.pdf
- Figure_S7.pdf
- Figure_S8.pdf
- Figure_S9.pdf
- Supplementary Table S1.xlsx
- Supplementary Table S2. Complete BUSCO statistics for taxa in this study..xlsx
- Supplementary Table S3. Statistics for the new genome sequencing and assembly..xlsx
