# Supplementary material for: Refined Phylogenomics Resolves Discordance in the Aphidinae Phylogeny
Source: Genes (Basel). 2026 Jun 30;17(7):755. doi: 10.3390/genes17070755 (PMC13409620; doi:10.3390/genes17070755)
Supplement: Supplementary file 1 [file genes-17-00755-s001.zip › Supplementary Table S1.xlsx]

## Sheet: Sheet1
Supplementary Table S1. Taxa included in this study, along with corresponding accession numbers.
Superfamily	Family	Subfamily	Tribe	Species	SRA	References
Aphidoidea	Aphididae	Aphidinae	Aphidini	Aphis asclepiadis	SRR18731351	Unpublished
Aphidoidea	Aphididae	Aphidinae	Aphidini	Aphis aurantii	SRR11285607	Unpublished
Aphidoidea	Aphididae	Aphidinae	Aphidini	Aphis boydstoni	SRR18731358	Unpublished
Aphidoidea	Aphididae	Aphidinae	Aphidini	Aphis canae	SRR18731349	Unpublished
Aphidoidea	Aphididae	Aphidinae	Aphidini	Aphis cephalanthi	SRR18731346	Unpublished
Aphidoidea	Aphididae	Aphidinae	Aphidini	Aphis citricidus	SRR10279160	Unpublished
Aphidoidea	Aphididae	Aphidinae	Aphidini	Aphis craccae	SRR18731521	Unpublished
Aphidoidea	Aphididae	Aphidinae	Aphidini	Aphis craccivora	VUJU01	Unpublished
Aphidoidea	Aphididae	Aphidinae	Aphidini	Aphis fabae mordvilkoi	SRR9950478	Unpublished
Aphidoidea	Aphididae	Aphidinae	Aphidini	Aphis farinosa	SRR18731344	Unpublished
Aphidoidea	Aphididae	Aphidinae	Aphidini	Aphis folsomii	SRR18731518	Unpublished
Aphidoidea	Aphididae	Aphidinae	Aphidini	Aphis gerardiae	SRR18731343	Unpublished
Aphidoidea	Aphididae	Aphidinae	Aphidini	Aphis glycines	VYZN01	[51]
Aphidoidea	Aphididae	Aphidinae	Aphidini	Aphis gossypii	JAGTJF01	Unpublished
Aphidoidea	Aphididae	Aphidinae	Aphidini	Aphis helianthi	SRR18731342	Unpublished
Aphidoidea	Aphididae	Aphidinae	Aphidini	Aphis hyperici	SRR18731515	Unpublished
Aphidoidea	Aphididae	Aphidinae	Aphidini	Aphis impatientis	SRR18731514	Unpublished
Aphidoidea	Aphididae	Aphidinae	Aphidini	Aphis maculatae	SRR18731340	Unpublished
Aphidoidea	Aphididae	Aphidinae	Aphidini	Aphis masoni	SRR18731338	Unpublished
Aphidoidea	Aphididae	Aphidinae	Aphidini	Aphis nasturtii	SRR18731511	Unpublished
Aphidoidea	Aphididae	Aphidinae	Aphidini	Aphis neilliae	SRR18731510	Unpublished
Aphidoidea	Aphididae	Aphidinae	Aphidini	Aphis neogillettei	SRR18731334	Unpublished
Aphidoidea	Aphididae	Aphidinae	Aphidini	Aphis nerii	SRR2500734	[52]
Aphidoidea	Aphididae	Aphidinae	Aphidini	Aphis nigratibialis	SRR18731333	Unpublished
Aphidoidea	Aphididae	Aphidinae	Aphidini	Aphis oenotherae	SRR18731509	Unpublished
Aphidoidea	Aphididae	Aphidinae	Aphidini	Aphis pomi	SRR18731217	Unpublished
Aphidoidea	Aphididae	Aphidinae	Aphidini	Aphis rubifolii	SRR18731507	Unpublished
Aphidoidea	Aphididae	Aphidinae	Aphidini	Aphis rumicis	SRR18731506	Unpublished
Aphidoidea	Aphididae	Aphidinae	Aphidini	Aphis sambuci	SRR18731504	Unpublished
Aphidoidea	Aphididae	Aphidinae	Aphidini	Aphis sedi	SRR18731216	Unpublished
Aphidoidea	Aphididae	Aphidinae	Aphidini	Aphis spiraecola	SRR17183761	Unpublished
Aphidoidea	Aphididae	Aphidinae	Aphidini	Aphis spiraephila	SRR18731215	Unpublished
Aphidoidea	Aphididae	Aphidinae	Aphidini	Aphis urticata	SRR11037232	Unpublished
Aphidoidea	Aphididae	Aphidinae	Aphidini	Aphis varians	SRR18731213	Unpublished
Aphidoidea	Aphididae	Aphidinae	Aphidini	Aphis verbasci	SRR18731502	Unpublished
Aphidoidea	Aphididae	Aphidinae	Aphidini	Aphis vernoniae	SRR18731501	Unpublished
Aphidoidea	Aphididae	Aphidinae	Aphidini	Aphis viburniphila	SRR18731499	Unpublished
Aphidoidea	Aphididae	Aphidinae	Aphidini	Aphis whiteshellensis	SRR18731212	Unpublished
Aphidoidea	Aphididae	Aphidinae	Aphidini	Brachyunguis sp.	SRR18731496	Unpublished
Aphidoidea	Aphididae	Aphidinae	Aphidini	Braggia eriogoni	SRR18731400	Unpublished
Aphidoidea	Aphididae	Aphidinae	Aphidini	Braggia urovaneta	SRR18731397	Unpublished
Aphidoidea	Aphididae	Aphidinae	Aphidini	Hyalopterus arundiniformis	SRR29816297	This study
Aphidoidea	Aphididae	Aphidinae	Aphidini	Hysteroneura setariae	SRR18731281	Unpublished
Aphidoidea	Aphididae	Aphidinae	Aphidini	Melanaphis sacchari	PDEX02	Unpublished
Aphidoidea	Aphididae	Aphidinae	Aphidini	Pentalonia nigronervosa	JACXSJ01	[53]
Aphidoidea	Aphididae	Aphidinae	Aphidini	Protaphis middletonii	SRR18731314	Unpublished
Aphidoidea	Aphididae	Aphidinae	Aphidini	Rhopalosiphum enigmae	SRR18731357	Unpublished
Aphidoidea	Aphididae	Aphidinae	Aphidini	Rhopalosiphum maidis	SRR29816296	This study
Aphidoidea	Aphididae	Aphidinae	Aphidini	Rhopalosiphum nymphaeae	JAZAQC01	Unpublished
Aphidoidea	Aphididae	Aphidinae	Aphidini	Rhopalosiphum oxyacanthae	SRR18731303	Unpublished
Aphidoidea	Aphididae	Aphidinae	Aphidini	Rhopalosiphum padi	JAJFBC01	Unpublished
Aphidoidea	Aphididae	Aphidinae	Aphidini	Sanbornia juniperi	SRR18731356	Unpublished
Aphidoidea	Aphididae	Aphidinae	Aphidini	Schizaphis graminum	JAJFBB01	[54]
Aphidoidea	Aphididae	Aphidinae	Aphidini	Schizaphis scirpicola	SRR18731186	Unpublished
Aphidoidea	Aphididae	Aphidinae	Macrosiphini	Acyrthosiphon caraganae	SRR18731347	Unpublished
Aphidoidea	Aphididae	Aphidinae	Macrosiphini	Acyrthosiphon macrosiphum	SRR18731201	Unpublished
Aphidoidea	Aphididae	Aphidinae	Macrosiphini	Acyrthosiphon pisum	SDIB01	[55]
Aphidoidea	Aphididae	Aphidinae	Macrosiphini	Acyrthosiphon svalbardicum	SRR5518933	Unpublished
Aphidoidea	Aphididae	Aphidinae	Macrosiphini	Amphorophora agathonica	SRR18731562	Unpublished
Aphidoidea	Aphididae	Aphidinae	Macrosiphini	Amphorophora ampullata laingi	SRR18731455	Unpublished
Aphidoidea	Aphididae	Aphidinae	Macrosiphini	Aphthargelia symphoricarpi	SRR18731498	Unpublished
Aphidoidea	Aphididae	Aphidinae	Macrosiphini	Aspidophorodon longicauda	SRR18731208	Unpublished
Aphidoidea	Aphididae	Aphidinae	Macrosiphini	Atarsos grindeliae	SRR18731497	Unpublished
Aphidoidea	Aphididae	Aphidinae	Macrosiphini	Aulacorthum solani	PVMI01	Unpublished
Aphidoidea	Aphididae	Aphidinae	Macrosiphini	Brachycaudus tragopogonis	SRR18731202	Unpublished
Aphidoidea	Aphididae	Aphidinae	Macrosiphini	Brevicoryne brassicae	SRR5030749	[56]
Aphidoidea	Aphididae	Aphidinae	Macrosiphini	Cachryphora canadensis	SRR18731396	Unpublished
Aphidoidea	Aphididae	Aphidinae	Macrosiphini	Capitophorus elaeagni	SRR18731392	Unpublished
Aphidoidea	Aphididae	Aphidinae	Macrosiphini	Capitophorus hudsonicus	SRR18731394	Unpublished
Aphidoidea	Aphididae	Aphidinae	Macrosiphini	Catamergus kickapoo	SRR18731194	Unpublished
Aphidoidea	Aphididae	Aphidinae	Macrosiphini	Cavariella aegopodii	SRR2496619	Unpublished
Aphidoidea	Aphididae	Aphidinae	Macrosiphini	Cavariella konoi	SRR18731191	Unpublished
Aphidoidea	Aphididae	Aphidinae	Macrosiphini	Cavariella pastinacae	SRR18731190	Unpublished
Aphidoidea	Aphididae	Aphidinae	Macrosiphini	Cavariella salicis	SRR18731188	Unpublished
Aphidoidea	Aphididae	Aphidinae	Macrosiphini	Ceruraphis eriophori	SRR18731390	Unpublished
Aphidoidea	Aphididae	Aphidinae	Macrosiphini	Coloradoa absinthii	SRR18731532	Unpublished
Aphidoidea	Aphididae	Aphidinae	Macrosiphini	Cryptomyzus galeopsidis	SRR18731300	Unpublished
Aphidoidea	Aphididae	Aphidinae	Macrosiphini	Diuraphis noxia	JAZEXA01	Unpublished
Aphidoidea	Aphididae	Aphidinae	Macrosiphini	Dysaphis plantaginea	SRR18731433	Unpublished
Aphidoidea	Aphididae	Aphidinae	Macrosiphini	Elatobium abietinum	SRR18731430	Unpublished
Aphidoidea	Aphididae	Aphidinae	Macrosiphini	Eomacrosiphon nigromaculosum	SRR18731294	Unpublished
Aphidoidea	Aphididae	Aphidinae	Macrosiphini	Epameibaphis atricornis	SRR18731429	Unpublished
Aphidoidea	Aphididae	Aphidinae	Macrosiphini	Ericaphis lilii	SRR18731428	Unpublished
Aphidoidea	Aphididae	Aphidinae	Macrosiphini	Gypsoaphis oestlundi	SRR18731219	Unpublished
Aphidoidea	Aphididae	Aphidinae	Macrosiphini	Hayhurstia atriplicis	SRR18731588	Unpublished
Aphidoidea	Aphididae	Aphidinae	Macrosiphini	Hyadaphis foeniculi	SRR2496622	Unpublished
Aphidoidea	Aphididae	Aphidinae	Macrosiphini	Hyadaphis tataricae	SRR18731585	Unpublished
Aphidoidea	Aphididae	Aphidinae	Macrosiphini	Hyperomyzus lactucae	SRR18731283	Unpublished
Aphidoidea	Aphididae	Aphidinae	Macrosiphini	Hyperomyzus pallidus	SRR18731582	Unpublished
Aphidoidea	Aphididae	Aphidinae	Macrosiphini	Hyperomyzus rhinanthi	SRR18731581	Unpublished
Aphidoidea	Aphididae	Aphidinae	Macrosiphini	Illinoia crystleae	SRR18731580	Unpublished
Aphidoidea	Aphididae	Aphidinae	Macrosiphini	Illinoia liriodendri	SRR18731279	Unpublished
Aphidoidea	Aphididae	Aphidinae	Macrosiphini	Illinoia morrisoni	SRR18731578	Unpublished
Aphidoidea	Aphididae	Aphidinae	Macrosiphini	Liosomaphis berberidis	SRR18731572	Unpublished
Aphidoidea	Aphididae	Aphidinae	Macrosiphini	Lipaphis erysimi	SRR20766537	Unpublished
Aphidoidea	Aphididae	Aphidinae	Macrosiphini	Lipaphis pseudobrassicae	SRR29816332	This study
Aphidoidea	Aphididae	Aphidinae	Macrosiphini	Macrosiphoniella leucanthemi	SRR18731274	Unpublished
Aphidoidea	Aphididae	Aphidinae	Macrosiphini	Macrosiphoniella ludovicianae	SRR18731615	Unpublished
Aphidoidea	Aphididae	Aphidinae	Macrosiphini	Macrosiphoniella millefolii	SRR18731570	Unpublished
Aphidoidea	Aphididae	Aphidinae	Macrosiphini	Macrosiphoniella tanacetaria	SRR18731567	Unpublished
Aphidoidea	Aphididae	Aphidinae	Macrosiphini	Macrosiphoniella tapuskae	SRR18731566	Unpublished
Aphidoidea	Aphididae	Aphidinae	Macrosiphini	Macrosiphum albifrons	SRR9925340	Unpublished
Aphidoidea	Aphididae	Aphidinae	Macrosiphini	Macrosiphum californicum	SRR18731613	Unpublished
Aphidoidea	Aphididae	Aphidinae	Macrosiphini	Macrosiphum coryli	SRR18731565	Unpublished
Aphidoidea	Aphididae	Aphidinae	Macrosiphini	Macrosiphum creelii	SRR18731421	Unpublished
Aphidoidea	Aphididae	Aphidinae	Macrosiphini	Macrosiphum diervillae	SRR18731564	Unpublished
Aphidoidea	Aphididae	Aphidinae	Macrosiphini	Macrosiphum euphorbiae	CARXXK01	Unpublished
Aphidoidea	Aphididae	Aphidinae	Macrosiphini	Macrosiphum gaurae	SRR2496630	Unpublished
Aphidoidea	Aphididae	Aphidinae	Macrosiphini	Macrosiphum impatientis	SRR18731416	Unpublished
Aphidoidea	Aphididae	Aphidinae	Macrosiphini	Macrosiphum pallidum	SRR18731560	Unpublished
Aphidoidea	Aphididae	Aphidinae	Macrosiphini	Macrosiphum pseudocoryli	SRR18731559	Unpublished
Aphidoidea	Aphididae	Aphidinae	Macrosiphini	Macrosiphum rosae	WHPZ01	Unpublished
Aphidoidea	Aphididae	Aphidinae	Macrosiphini	Macrosiphum valerianae	SRR18731414	Unpublished
Aphidoidea	Aphididae	Aphidinae	Macrosiphini	Megoura crassicauda	SRR22015178	Unpublished
Aphidoidea	Aphididae	Aphidinae	Macrosiphini	Metopolophium dirhodum	JAIOUA01	[54]
Aphidoidea	Aphididae	Aphidinae	Macrosiphini	Microlophium carnosum	SRR11037234	Unpublished
Aphidoidea	Aphididae	Aphidinae	Macrosiphini	Microsiphoniella artemisiae	SRR18731459	Unpublished
Aphidoidea	Aphididae	Aphidinae	Macrosiphini	Muscaphis stroyani	SRR18731410	Unpublished
Aphidoidea	Aphididae	Aphidinae	Macrosiphini	Myzus cerasi	ERR2236145	Unpublished
Aphidoidea	Aphididae	Aphidinae	Macrosiphini	Myzus persicae	JAOVYY01	[57]
Aphidoidea	Aphididae	Aphidinae	Macrosiphini	Myzus persicae nicotianae	SRR10199539	[58]
Aphidoidea	Aphididae	Aphidinae	Macrosiphini	Nasonovia castelleiae	SRR18731405	Unpublished
Aphidoidea	Aphididae	Aphidinae	Macrosiphini	Nasonovia ribisnigri	JANEHV01	Unpublished
Aphidoidea	Aphididae	Aphidinae	Macrosiphini	Nearctaphis bakeri	SRR18731453	Unpublished
Aphidoidea	Aphididae	Aphidinae	Macrosiphini	Nearctaphis crataegifoliae	SRR18731404	Unpublished
Aphidoidea	Aphididae	Aphidinae	Macrosiphini	Nearctaphis kachena	SRR18731452	Unpublished
Aphidoidea	Aphididae	Aphidinae	Macrosiphini	Nearctaphis sensoriata	SRR18731450	Unpublished
Aphidoidea	Aphididae	Aphidinae	Macrosiphini	Neotoxoptera formosana	JAIWJD01	Unpublished
Aphidoidea	Aphididae	Aphidinae	Macrosiphini	Pleotrichophorus pullus	SRR18731437	Unpublished
Aphidoidea	Aphididae	Aphidinae	Macrosiphini	Plocamaphis flocculosa	SRR18731602	Unpublished
Aphidoidea	Aphididae	Aphidinae	Macrosiphini	Pseudocercidis rosae	SRR18731313	Unpublished
Aphidoidea	Aphididae	Aphidinae	Macrosiphini	Pterocomma beulahense	SRR18731312	Unpublished
Aphidoidea	Aphididae	Aphidinae	Macrosiphini	Pterocomma bicolor	SRR18731311	Unpublished
Aphidoidea	Aphididae	Aphidinae	Macrosiphini	Pterocomma populifoliae	SRR18731310	Unpublished
Aphidoidea	Aphididae	Aphidinae	Macrosiphini	Pterocomma sanguiceps	SRR18731362	Unpublished
Aphidoidea	Aphididae	Aphidinae	Macrosiphini	Pterocomma smithiae	SRR18731360	Unpublished
Aphidoidea	Aphididae	Aphidinae	Macrosiphini	Rhodobium porosum	SRR17183760	Unpublished
Aphidoidea	Aphididae	Aphidinae	Macrosiphini	Rhopalomyzus lonicerae	SRR18731308	Unpublished
Aphidoidea	Aphididae	Aphidinae	Macrosiphini	Sitobion avenae	VSBQ01	Unpublished
Aphidoidea	Aphididae	Aphidinae	Macrosiphini	Sitobion miscanthi	SSSL01	[59]
Aphidoidea	Aphididae	Aphidinae	Macrosiphini	Tuberocephalus higansakurae	DRR351779	Unpublished
Aphidoidea	Aphididae	Aphidinae	Macrosiphini	Uroleucon adenocaulonae	SRR18731293	Unpublished
Aphidoidea	Aphididae	Aphidinae	Macrosiphini	Uroleucon ambrosiae	GCZC01	[60]
Aphidoidea	Aphididae	Aphidinae	Macrosiphini	Uroleucon anomalae	SRR18731174	Unpublished
Aphidoidea	Aphididae	Aphidinae	Macrosiphini	Uroleucon caligatum	SRR18731173	Unpublished
Aphidoidea	Aphididae	Aphidinae	Macrosiphini	Uroleucon eupatorifoliae	SRR18731282	Unpublished
Aphidoidea	Aphididae	Aphidinae	Macrosiphini	Uroleucon gravicorne	SRR18731468	Unpublished
Aphidoidea	Aphididae	Aphidinae	Macrosiphini	Uroleucon helianthicola	SRR29816291	This study
Aphidoidea	Aphididae	Aphidinae	Macrosiphini	Uroleucon russellae	SRR18731422	Unpublished
Aphidoidea	Aphididae	Aphidinae	Macrosiphini	Uroleucon sonchellum	SRR18731409	Unpublished
Aphidoidea	Aphididae	Aphidinae	Macrosiphini	Uroleucon sonchi	SRR18731618	Unpublished
Aphidoidea	Aphididae	Aphidinae	Macrosiphini	Uroleucon taraxaci	SRR18731617	Unpublished
Aphidoidea	Aphididae	Chaitophorinae	Chaitophorini	Chaitophorus viminalis	JAIPRK01	[61]
Aphidoidea	Aphididae	Drepanosiphinae	Drepanosiphini	Drepanosiphum platanoidis	CANUES01	Unpublished
Aphidoidea	Aphididae	Phyllaphidinae	Phyllaphidini	Phyllaphis grandifoliae	SRR2496624	Unpublished
Phylloxeroidea	Adelgidae	n/a	n/a	Adelges cooleyi	SRR24401849	Unpublished
Phylloxeroidea	Phylloxeridae	n/a	n/a	Phylloxerina nyssae	GKQE01	Unpublished
Note: Bold indicates the species sequenced in this study.
