# Supplementary material for: Refined Phylogenomics Resolves Discordance in the Aphidinae Phylogeny
Source: Genes (Basel). 2026 Jun 30;17(7):755. doi: 10.3390/genes17070755 (PMC13409620; doi:10.3390/genes17070755)
Supplement: Supplementary file 1 [file genes-17-00755-s001.zip › Supplementary Table S2. Complete BUSCO statistics for taxa in this study..xlsx]

## Sheet: Sheet1
Supplementary Table S2. Complete BUSCO statistics for taxa in this study.
Species	Complete_USCOs	Complete-and-single-copy-USCOs	Complete_and_duplicated_USCOs	Fragmented_USCOs	Missing_USCOs	Total_USCO_groups_searched
Acyrthosiphon caraganae	111	110	1	111	2288	2510
Acyrthosiphon macrosiphum	121	121	0	135	2254	2510
Acyrthosiphon pisum	2487	2444	43	4	19	2510
Acyrthosiphon svalbardicum	2110	2100	10	73	327	2510
Adelges cooleyi	2486	2433	53	9	15	2510
Amphorophora agathonica	130	118	12	126	2254	2510
Amphorophora ampullata laingi	141	141	0	142	2227	2510
Aphis asclepiadis	161	161	0	129	2220	2510
Aphis aurantii	2155	2127	28	202	153	2510
Aphis boydstoni	126	126	0	128	2256	2510
Aphis canae	107	107	0	124	2279	2510
Aphis cephalanthi	183	182	1	155	2172	2510
Aphis citricidus	2101	2088	13	155	254	2510
Aphis craccae	103	103	0	124	2283	2510
Aphis craccivora	2483	2457	26	11	16	2510
Aphis fabae mordvilkoi	306	302	4	358	1846	2510
Aphis farinosa	234	234	0	159	2117	2510
Aphis folsomii	125	125	0	117	2268	2510
Aphis gerardiae	143	139	4	156	2211	2510
Aphis glycines	2427	2405	22	0	83	2510
Aphis gossypii	2494	2465	29	1	15	2510
Aphis helianthi	110	110	0	119	2281	2510
Aphis hyperici	121	121	0	106	2283	2510
Aphis impatientis	168	167	1	146	2196	2510
Aphis maculatae	136	136	0	132	2242	2510
Aphis masoni	156	155	1	122	2232	2510
Aphis nasturtii	206	205	1	156	2148	2510
Aphis neilliae	203	200	3	173	2134	2510
Aphis neogillettei	175	175	0	146	2189	2510
Aphis nerii	2168	2155	13	129	213	2510
Aphis nigratibialis	150	150	0	146	2214	2510
Aphis oenotherae	173	173	0	161	2176	2510
Aphis pomi	179	179	0	147	2184	2510
Aphis rubifolii	105	105	0	104	2301	2510
Aphis rumicis	155	154	1	130	2225	2510
Aphis sambuci	119	117	2	124	2267	2510
Aphis sedi	240	220	20	172	2098	2510
Aphis spiraecola	986	976	10	441	1083	2510
Aphis spiraephila	150	150	0	123	2237	2510
Aphis urticata	876	873	3	656	978	2510
Aphis varians	118	118	0	112	2280	2510
Aphis verbasci	221	221	0	171	2118	2510
Aphis vernoniae	197	197	0	178	2135	2510
Aphis viburniphila	217	216	1	165	2128	2510
Aphis whiteshellensis	175	175	0	154	2181	2510
Aphthargelia symphoricarpi	147	146	1	129	2234	2510
Aspidophorodon longicauda	124	123	1	103	2283	2510
Atarsos grindeliae	217	216	1	161	2132	2510
Aulacorthum solani	2262	2245	17	150	98	2510
Brachycaudus tragopogonis	151	151	0	137	2222	2510
Brachyunguis sp.	152	152	0	138	2220	2510
Braggia eriogoni	206	205	1	179	2125	2510
Braggia urovaneta	116	116	0	144	2250	2510
Brevicoryne brassicae	2289	2272	17	76	145	2510
Cachryphora canadensis	205	204	1	161	2144	2510
Capitophorus elaeagni	104	104	0	104	2302	2510
Capitophorus hudsonicus	123	123	0	106	2281	2510
Catamergus kickapoo	128	128	0	133	2249	2510
Cavariella aegopodii	2144	2111	33	128	238	2510
Cavariella konoi	172	171	1	141	2197	2510
Cavariella pastinacae	140	139	1	125	2245	2510
Cavariella salicis	133	132	1	124	2253	2510
Ceruraphis eriophori	114	114	0	108	2288	2510
Chaitophorus viminalis	2439	2404	35	4	67	2510
Coloradoa absinthii	154	152	2	129	2227	2510
Cryptomyzus galeopsidis	172	172	0	151	2187	2510
Diuraphis noxia	2493	2465	28	2	15	2510
Drepanosiphum platanoidis	2405	2378	27	16	89	2510
Dysaphis plantaginea	168	168	0	141	2201	2510
Elatobium abietinum	117	116	1	110	2283	2510
Eomacrosiphon nigromaculosum	164	163	1	141	2205	2510
Epameibaphis atricornis	165	155	10	161	2184	2510
Ericaphis lilii	199	199	0	146	2165	2510
Gypsoaphis oestlundi	138	138	0	126	2246	2510
Hayhurstia atriplicis	112	112	0	111	2287	2510
Hyadaphis foeniculi	2218	2211	7	109	183	2510
Hyadaphis tataricae	116	116	0	99	2295	2510
Hyalopterus arundiniformis	2128	2109	19	252	130	2510
Hyperomyzus lactucae	156	155	1	174	2180	2510
Hyperomyzus pallidus	138	137	1	115	2257	2510
Hyperomyzus rhinanthi	209	208	1	141	2160	2510
Hysteroneura setariae	166	166	0	165	2179	2510
Illinoia crystleae	157	156	1	113	2240	2510
Illinoia liriodendri	165	165	0	141	2204	2510
Illinoia morrisoni	119	119	0	133	2258	2510
Liosomaphis berberidis	133	132	1	120	2257	2510
Lipaphis erysimi	2031	2020	11	304	175	2510
Lipaphis pseudobrassicae	2051	2034	17	288	171	2510
Macrosiphoniella leucanthemi	219	202	17	164	2127	2510
Macrosiphoniella ludovicianae	193	193	0	151	2166	2510
Macrosiphoniella millefolii	182	182	0	148	2180	2510
Macrosiphoniella tanacetaria	92	92	0	82	2336	2510
Macrosiphoniella tapuskae	103	103	0	86	2321	2510
Macrosiphum albifrons	1928	1917	11	333	249	2510
Macrosiphum californicum	170	169	1	133	2207	2510
Macrosiphum coryli	124	124	0	105	2281	2510
Macrosiphum creelii	161	161	0	138	2211	2510
Macrosiphum diervillae	110	109	1	108	2292	2510
Macrosiphum euphorbiae	2471	2435	36	3	36	2510
Macrosiphum gaurae	2227	2216	11	99	184	2510
Macrosiphum impatientis	213	212	1	150	2147	2510
Macrosiphum pallidum	105	105	0	96	2309	2510
Macrosiphum pseudocoryli	148	148	0	128	2234	2510
Macrosiphum rosae	2376	2246	130	63	71	2510
Macrosiphum valerianae	202	189	13	147	2161	2510
Megoura crassicauda	2172	2159	13	130	208	2510
Melanaphis sacchari	2500	2486	14	1	9	2510
Metopolophium dirhodum	2495	2458	37	2	13	2510
Microlophium carnosum	1832	1812	20	403	275	2510
Microsiphoniella artemisiae	191	190	1	151	2168	2510
Muscaphis stroyani	190	189	1	156	2164	2510
Myzus cerasi	2020	2008	12	310	180	2510
Myzus persicae	2501	2481	20	3	6	2510
Myzus persicae nicotianae	2196	2174	22	193	121	2510
Nasonovia castelleiae	113	113	0	114	2283	2510
Nasonovia ribisnigri	2498	2448	50	3	9	2510
Nearctaphis bakeri	114	114	0	117	2279	2510
Nearctaphis crataegifoliae	139	139	0	116	2255	2510
Nearctaphis kachena	124	124	0	120	2266	2510
Nearctaphis sensoriata	180	180	0	138	2192	2510
Neotoxoptera formosana	2433	2412	21	0	77	2510
Pentalonia nigronervosa	2490	2473	17	6	14	2510
Phyllaphis grandifoliae	2137	2117	20	120	253	2510
Phylloxerina nyssae	2219	2202	17	124	167	2510
Pleotrichophorus pullus	200	188	12	143	2167	2510
Plocamaphis flocculosa	37	37	0	37	2436	2510
Protaphis middletonii	187	186	1	166	2157	2510
Pseudocercidis rosae	221	217	4	167	2122	2510
Pterocomma beulahense	123	122	1	112	2275	2510
Pterocomma bicolor	156	156	0	120	2234	2510
Pterocomma populifoliae	118	118	0	106	2286	2510
Pterocomma sanguiceps	114	113	1	118	2278	2510
Pterocomma smithiae	102	102	0	99	2309	2510
Rhodobium porosum	1660	1642	18	321	529	2510
Rhopalomyzus lonicerae	163	163	0	153	2194	2510
Rhopalosiphum enigmae	217	217	0	173	2120	2510
Rhopalosiphum maidis	794	771	23	687	1029	2510
Rhopalosiphum nymphaeae	2449	2440	9	1	60	2510
Rhopalosiphum oxyacanthae	114	114	0	123	2273	2510
Rhopalosiphum padi	2504	2491	13	1	5	2510
Sanbornia juniperi	112	112	0	145	2253	2510
Schizaphis graminum	2497	2479	18	3	10	2510
Schizaphis scirpicola	208	207	1	179	2123	2510
Sitobion avenae	2500	2453	47	2	8	2510
Sitobion miscanthi	2405	2319	86	3	102	2510
Tuberocephalus higansakurae	2230	2216	14	113	167	2510
Uroleucon adenocaulonae	178	178	0	141	2191	2510
Uroleucon ambrosiae	2421	2017	404	25	64	2510
Uroleucon anomalae	180	180	0	147	2183	2510
Uroleucon caligatum	196	194	2	155	2159	2510
Uroleucon eupatorifoliae	164	162	2	129	2217	2510
Uroleucon gravicorne	130	130	0	127	2253	2510
Uroleucon helianthicola	2105	2088	17	245	160	2510
Uroleucon russellae	149	142	7	132	2229	2510
Uroleucon sonchellum	103	103	0	91	2316	2510
Uroleucon sonchi	128	126	2	125	2257	2510
Uroleucon taraxaci	186	186	0	129	2195	2510
