# Supplementary material for: Refined Phylogenomics Resolves Discordance in the Aphidinae Phylogeny
Source: Genes (Basel). 2026 Jun 30;17(7):755. doi: 10.3390/genes17070755 (PMC13409620; doi:10.3390/genes17070755)
Supplement: Supplementary file 1 [file genes-17-00755-s001.zip › Supplementary Table S3. Statistics for the new genome sequencing and assembly..xlsx]

## Sheet: Sheet1
Supplementary Table S3. Statistics for the new genome sequencing and assembly.
Sample	Clean reads	Clean bases	Q20 rate (%)	Q30 rate (%)	GC (%)	Assembled sequences	N50
Rhopalosiphum maidis	159623430	23832085774	96.83	90.54	30.25	451877	2555
Hyalopterus arundiniformis	13286306	2136746230	96.20	90.55	32.09	931433	2793
Lipaphis pseudobrassicae	95174978	15333033247	96.92	91.59	29.55	865561	2376
Uroleucon helianthicola	80390432	24117129600	97.46	93.71	29.12	1278988	2470
